# Supplementary material for: Prognostic Value of Baseline Systemic Immune-Inflammation Index in Advanced Intrahepatic Cholangiocarcinoma Treated with First-Line Gemcitabine–Cisplatin Plus PD-L1 Inhibitor: A Single-Center Retrospective Study
Source: Curr Oncol. 2026 Feb 19;33(2):123. doi: 10.3390/curroncol33020123 (PMC12939202; doi:10.3390/curroncol33020123)
Supplement: Supplementary file 1 [file curroncol-33-00123-s001.zip]

Archive with 1 entries (1 files):
- curroncol-4054295-supplementary.pdf
